# Supplementary material for: Long-term trends in Post-COVID severity: a machine learning analysis from the POP/COVIDOM cohort of the German NAPKON Cohort Network
Source: eClinicalMedicine. 2026 Mar 10;93:103822. doi: 10.1016/j.eclinm.2026.103822 (PMC12995463; doi:10.1016/j.eclinm.2026.103822)
Supplement: S1 missingness by center and gender [file mmc1.xlsx]

## Sheet: Sheet 1
items			missing ratios						item question (translated)
item name	inclusion	item description	Kiel		Berlin Charité		Würzburg
			female	male	female	male	female	male
gec_demo_age	included	age	0	0	0	0	0	0	Age
migration_background	included	migration background	0	0	0	0	0	0	Were you born in Germany?
erwerbst___0	included	currently employed	0	0	0	0	0	0	Are you currently employed?
verl_beh	included	covid treatment received	0	0	0.967213	0.906667	0.00854701	0.0104167	Were you treated for the COVID-19 illness that led to your invitation to this study?
verl_beh1___1	included	covid treatment home	0	0	0	0	0	0	Where and how was your COVID-19 illness treated? (multiple answers allowed)
verl_beh1___2	included	covid treatment hospital	0	0	0	0	0	0	Where and how was your COVID-19 illness treated? (multiple answers allowed)
verl_beh1___3	included	covid treatment icu	0	0	0	0	0	0	Where and how was your COVID-19 illness treated? (multiple answers allowed)
verl_beh1___4	included	covid treatment ventilation	0	0	0	0	0	0	Where and how was your COVID-19 illness treated? (multiple answers allowed)
haushalt_pers	included	household size	0	0.0020284	0	0	0.700855	0.46875	How many people (including yourself) were living in your household at the time of your COVID-19 infection?
corona_info_quelle_1	included	info source tv	0	0	0	0	0	0	Personal experiences with the COVID-19 pandemic: source… ...Television
corona_info_quelle_2	included	info source radio	0	0	0	0	0	0	...Radio
corona_info_quelle_3	included	info source newspapers	0	0	0	0	0	0	...Print newspapers
corona_info_quelle_4	included	info source magazines	0	0	0	0	0	0	...Print news magazines
corona_info_quelle_5	included	info source podcasts	0	0	0	0	0	0	...Podcasts
corona_info_quelle_6	included	info source press conf	0	0	0	0	0	0	...Press conferences
corona_info_quelle_7	included	info source news web	0	0	0	0	0	0	...Online news websites
corona_info_quelle_8	included	info source social media	0	0	0	0	0	0	...Social networks / media
corona_info_quelle_9	included	info source video channels	0	0	0	0	0	0	...Online video channels
corona_info_quelle10	included	info source apps	0	0	0	0	0	0	...Smartphone apps
corona_info_quelle12	included	info source rki website	0	0	0	0	0	0	...Robert Koch Institute website
corona_info_quelle13	included	info source scientific articles	0	0	0	0	0	0	...Scientific journal articles
corona_info_quelle14	included	info source personal contacts	0	0	0	0	0	0	...Personal contacts
corona_info_quelle15	included	info source professional contacts	0	0	0	0	0	0	...Professional contacts
corona_info_quelle16	included	info source other	0	0	0	0	0	0	...Other sources
symptom_schwere	included	symptom severity	0	0	0	0	0	0
symptom_last	included	symptom burden	0	0	0	0	0	0
stigm1	included	stigma shame	0.00292398	0.00811359	0	0	0.931624	0.875	I feel embarrassed or ashamed about being infected with or ill from COVID-19.
stigm2	included	stigma guilt	0.00584795	0.010142	0	0	0.931624	0.875	I feel guilty because I may have infected other people with COVID-19.
stigm3	included	stigma rejection	0.00730994	0.0121704	0	0	0.931624	0.875	Others have made me feel unwelcome because of my infection or illness.
ecu_eq5d5l_index	included	QOL (EQ-5D-5L)	0.00877193	0.0223124	0.0163934	0.0266667	0.017094	0.0208333
schulabschl_1	included	highest degree	0.00730994	0.0223124	0	0.0133333	0.00854701	0	Primary school / no degree (Grundschule/keinen Abschluss)
schulabschl_2	included	highest degree	0.00730994	0.0223124	0	0.0133333	0.00854701	0	Lower secondary diploma (Hauptschule)
schulabschl_3	included	highest degree	0.00730994	0.0223124	0	0.0133333	0.00854701	0	Secondary diploma / Polytechnic Secondary School of the GDR (Realschule/Politechnische Oberschule der DDR)
schulabschl_4	included	highest degree	0.00730994	0.0223124	0	0.0133333	0.00854701	0	Advanced secondary school diploma / university entrance qualification (Fachabitur/Abitur)
schulabschl_5	included	highest degree	0.00730994	0.0223124	0	0.0133333	0.00854701	0	Other (Sonstiger)
schulabschl_7	included	highest degree	0.00730994	0.0223124	0	0.0133333	0.00854701	0	University of applied sciences (Fachhochschule)
schulabschl_8	included	highest degree	0.00730994	0.0223124	0	0.0133333	0.00854701	0	University (Universität)
wohnsituation_3	included	living space sqm	0.0233918	0.0466531	0.0163934	0.0266667	0.025641	0.03125	How many square meters of living space do you have?
vac_sars	included	vaccinated covid	0.0394737	0.020284	0	0.0133333	0.0598291	0.03125	Have you been vaccinated against COVID-19?
wohnsituation_1	included	living location	0.0233918	0.0466531	0.0163934	0.0266667	0.025641	0.03125	Where do you currently live?
wohnsituation_2	included	dwelling type	0.0233918	0.0466531	0.0163934	0.0266667	0.025641	0.03125	Do you live in an apartment or a house?
wohnsituation_4	included	has balcony	0.0233918	0.0466531	0.0163934	0.0266667	0.025641	0.03125	Do you have a balcony?
wohnsituation_5	included	has garden	0.0233918	0.0466531	0.0163934	0.0266667	0.025641	0.03125	Do you have a garden?
wohnsituation_6	included	has terrace	0.0233918	0.0466531	0.0163934	0.0266667	0.025641	0.03125	Do you have a terrace?
epi_covid3	included	covid risk group member	0.0526316	0.0507099	0.0655738	0.0933333	0.0598291	0.0416667	I belong to a risk group for severe COVID-19 (e.g. lung/cardiovascular disease, diabetes, cancer, etc.).
ecu_gad7_sum	included	general anxiety (GAD-7)	0.0584795	0.0446247	0.0491803	0.0666667	0.931624	0.875
familie1	included	has partner	0.0555556	0.0547667	0	0	0.025641	0.0208333	Do you have a steady partner?
ecu_moca_total_score	included	cognitive deficits (MOCA)	0.0584795	0.0547667	0	0.04	0.0598291	0.0520833
ecu_phq8_sum	included	depression (PHQ-8)	0.0584795	0.0567951	0.0655738	0.0666667	0.931624	0.875
ecu_pss_total	included	perceived stress (PSS)	0.0760234	0.0547667	0.0327869	0.0533333	0.931624	0.875
ecu_facitf_sum	included	fatigue (FACIT-F)	0.0979532	0.0770791	0.0983607	0.08	0.931624	0.875
ecu_six_ils_total	included	loneliness (6-ILS)	0.0862573	0.0872211	0.0163934	0.0533333	0.940171	0.875
arbeitsunf	included	unable to work	0.130117	0.141988	0.0819672	0.106667	0.17094	0.15625	Since your COVID-19 diagnosis, have you been on medical leave? (include non-COVID reasons)
ecu_mmrc	included	dyspnoea (mMRC)	0.122807	0.176471	0.147541	0.146667	0.0854701	0.135417
ecu_psqi_global_score	included	sleep quality (PSQI)	0.251462	0.231237	0.0655738	0.106667	0.931624	0.885417
armutsrisiko_1	included	poverty risk	0.260234	0.223124	0.377049	0.426667	0.42735	0.385417	Do you usually have a certain amount of money left over each month that you can save or set aside, for example for major purchases, emergencies, or wealth building? ... Yes
armutsrisiko_2	included	poverty risk	0.260234	0.223124	0.377049	0.426667	0.42735	0.385417	… No, income and expenses are equal
armutsrisiko_3	included	poverty risk	0.260234	0.223124	0.377049	0.426667	0.42735	0.385417	… No, expenses are higher than income
familie2_1	included	living with partner	0.27193	0.21501	0.262295	0.173333	0.222222	0.145833	Do you live with your partner?
familie2_2	included	living with partner temporarily	0.27193	0.21501	0.262295	0.173333	0.222222	0.145833	Do you live with your partner?
familie2_3	included	living alone	0.27193	0.21501	0.262295	0.173333	0.222222	0.145833	Do you live with your partner?
brs_total_imputed	included	resilience (BRS)	0.312865	0.298174	0.0163934	0.0533333	0	0
arbeitsumf1	excluded	work environment	0.647661	0.64503	0.131148	0.213333	0.299145	0.270833	Positive and personal contact with my colleagues relaxes me.
arbeitsumf2	excluded	work environment	0.649123	0.651116	0.131148	0.226667	0.299145	0.28125	I consider regular in-person contact with my colleagues to be important.
arbeitsumf3	excluded	work environment	0.663743	0.673428	0.196721	0.226667	0.324786	0.3125	I consider regular in-person contact with my supervisors to be important.
arbeitsumf4	excluded	work environment	0.621345	0.608519	0.114754	0.146667	0.205128	0.21875	Digital interactions can replace in-person interactions.
arbeitsumf5	excluded	work environment	0.621345	0.622718	0.131148	0.133333	0.205128	0.21875	It is often more effective to communicate digitally.
belastung_corr	excluded	correction_item for burdens scale	0.644737	0.622718	1	1	0.188034	0.239583
belastung1	excluded	burdens	0.647661	0.610548	0.213115	0.133333	0.213675	0.208333	… the burden of caring for children, parents, or other family members.
belastung2	excluded	burdens	0.627193	0.606491	0.114754	0.133333	0.17094	0.197917	… stress at work or at school.
belastung3	excluded	burdens	0.611111	0.58215	0.131148	0.12	0.162393	0.166667	… financial problems or worries.
belastung4	excluded	burdens	0.616959	0.590264	0.163934	0.133333	0.145299	0.166667	… the situation of having no one to talk to about one’s problems.
belastung5	excluded	burdens	0.616959	0.598377	0.0819672	0.173333	0.145299	0.1875	… the prohibition of contact with older people (e.g., parents, grandparents, etc.).
belastung6	excluded	burdens	0.577485	0.561866	0.0163934	0.0533333	0.0854701	0.166667	… current political COVID measures, such as masks and restrictions on gatherings.
belastung7	excluded	burdens	0.619883	0.598377	0.0491803	0.0533333	0.188034	0.239583	Even without intending to, I had to think about COVID.
belastung8	excluded	burdens	0.622807	0.598377	0.0491803	0.0533333	0.188034	0.25	I try not to talk about COVID.
belastung9	excluded	burdens	0.621345	0.602434	0.0327869	0.0533333	0.196581	0.260417	I am easily irritable and easily startled.
sorgen1	excluded	COVID-related worries	0.565789	0.557809	0.0163934	0.0533333	0.0683761	0.125	… Worries about becoming infected with COVID again.
sorgen2	excluded	COVID-related worries	0.567251	0.557809	0.0163934	0.0533333	0.0683761	0.125	… Worries about becoming seriously ill if I get infected with COVID again.
sorgen3	excluded	COVID-related worries	0.565789	0.559838	0.0163934	0.0533333	0.0683761	0.125	… Worries that, in the event of another COVID illness, I would not receive medical care due to a lack of capacity.
sorgen4	excluded	COVID-related worries	0.565789	0.557809	0.0327869	0.0533333	0.0683761	0.125	… Worries that friends or relatives could become seriously ill from a COVID infection.
sorgen5	excluded	COVID-related worries	0.565789	0.557809	0.0163934	0.0533333	0.0683761	0.125	… Worries that other illnesses I have would not be adequately treated.
sorgen6	excluded	COVID-related worries	0.567251	0.557809	0.0163934	0.0533333	0.0683761	0.125	… Worries about social isolation and quarantine.
einschr1	excluded	everyday restrictions	0.647661	0.647059	0.278689	0.253333	0.230769	0.270833	Restrictions in work/profession
einschr2	excluded	everyday restrictions	0.812865	0.817444	0.557377	0.586667	0.444444	0.53125	Restrictions in studies/school
einschr3	excluded	everyday restrictions	0.596491	0.610548	0.114754	0.12	0.145299	0.270833	Restrictions in household chores
einschr4	excluded	everyday restrictions	0.652047	0.640974	0.262295	0.333333	0.247863	0.322917	Restrictions in gardening
einschr5	excluded	everyday restrictions	0.637427	0.638945	0.213115	0.226667	0.17094	0.302083	Restrictions in caring for your family
einschr6	excluded	everyday restrictions	0.739766	0.732252	1	1	0.350427	0.40625	Restrictions in maintaining social contacts
stimm1	excluded	mood	0.593567	0.578093	0.0327869	0.0666667	0.119658	0.208333	Has the mood within your family changed since the COVID-19 pandemic?
stimm2	excluded	mood	0.669591	0.665314	0.229508	0.2	0.384615	0.3125	Has the mood in your work environment changed since the COVID-19 pandemic?
promis_dysfl001_ger	excluded	Multidimensional Dyspnoe-Profil (MDP) PROMIS	0.54386	0.618661	0.639344	0.72	0.615385	0.739583	Getting dressed without help
promis_dysfl002_ger	excluded	Multidimensional Dyspnoe-Profil (MDP) PROMIS	0.549708	0.62069	0.639344	0.72	0.632479	0.739583	Walking 50 steps on level ground at a normal pace without stopping
promis_dysfl003_ger	excluded	Multidimensional Dyspnoe-Profil (MDP) PROMIS	0.55117	0.622718	0.639344	0.72	0.623932	0.739583	Climbing 20 steps (two flights of stairs) without stopping
promis_dysfl004_ger	excluded	Multidimensional Dyspnoe-Profil (MDP) PROMIS	0.54386	0.624746	0.639344	0.72	0.615385	0.739583	Preparing meals
promis_dysfl005_ger	excluded	Multidimensional Dyspnoe-Profil (MDP) PROMIS	0.548246	0.634888	0.655738	0.72	0.615385	0.739583	Washing dishes
promis_dysfl006_ger	excluded	Multidimensional Dyspnoe-Profil (MDP) PROMIS	0.546784	0.630832	0.639344	0.72	0.615385	0.739583	Sweeping or mopping
promis_dysfl007_ger	excluded	Multidimensional Dyspnoe-Profil (MDP) PROMIS	0.545322	0.628803	0.655738	0.72	0.615385	0.75	Making a bed
promis_dysfl008_ger	excluded	Multidimensional Dyspnoe-Profil (MDP) PROMIS	0.552632	0.62069	0.639344	0.72	0.615385	0.739583	Lifting something that weighs 4.5–9 kg (e.g., a large bag of groceries)
promis_dysfl009_ger	excluded	Multidimensional Dyspnoe-Profil (MDP) PROMIS	0.559942	0.62069	0.639344	0.72	0.615385	0.739583	Carrying something that weighs 4.5–9 kg (e.g., a large bag of groceries) from one room to another
promis_dysfl010_ger	excluded	Multidimensional Dyspnoe-Profil (MDP) PROMIS	0.555556	0.62069	0.655738	0.733333	0.615385	0.739583	Walking about 1 km (at a faster than your usual pace) without stopping
mf_reduced_motivat_c	excluded	Multidimensional Fatigue Inventory (MFI)	0.880117	0.866126	0.901639	0.92	0.931624	0.875	MFI-Score Reduced Motivation
mfi_mental_fatigue_c	excluded	Multidimensional Fatigue Inventory (MFI)	0.875731	0.864097	0.901639	0.92	0.931624	0.875	MFI-Score Mental Fatigue
mfi_physical_fatig_c	excluded	Multidimensional Fatigue Inventory (MFI)	0.877193	0.862069	0.901639	0.92	0.940171	0.885417	MFI-Score Physical Fatigue
mfi_reduced_activ_c	excluded	Multidimensional Fatigue Inventory (MFI)	0.875731	0.868154	0.901639	0.92	0.931624	0.885417	MFI-Score Reduced Activity
soz_teil_bes_b_nach	excluded	social participation	0.581871	0.563895	0.0163934	0.0533333	0.0769231	0.135417	… received visitors (including family members who do not live in the same household) in the last 3 months?
soz_teil_bes_b_vor	excluded	social participation	0.580409	0.561866	0.0491803	0.0533333	0.0769231	0.15625	… received visitors (including family members who do not live in the same household) before the COVID-19 pandemic?
soz_teil_ha_bes_nach	excluded	social participation	0.602339	0.584178	0.0491803	0.0933333	0.136752	0.15625	… had contact with an outpatient care service or a household aide, or received home visits (e.g., from a general practitioner) in the last 3 months?
soz_teil_ha_bes_vor	excluded	social participation	0.602339	0.586207	0.0491803	0.08	0.145299	0.166667	… had contact with an outpatient care service or a household aide, or received home visits (e.g., from a general practitioner) before the COVID-19 pandemic?
soz_teil_k_nah_nach	excluded	social participation	0.574561	0.559838	0.0491803	0.0533333	0.0683761	0.135417	… maintained personal (brief) contact in your immediate neighborhood (e.g., with neighbors) in the last 3 months?
soz_teil_k_nah_vor	excluded	social participation	0.577485	0.559838	0.0491803	0.0666667	0.0683761	0.125	… maintained personal (brief) contact in your immediate neighborhood (e.g., with neighbors) before the COVID-19 pandemic?
soz_teil_msg_nach	excluded	social participation	0.578947	0.559838	0.0163934	0.0533333	0.0769231	0.125	… used messaging services (e.g., WhatsApp, Threema, etc.) in the last 3 months?
soz_teil_msg_vor	excluded	social participation	0.577485	0.559838	0.0163934	0.0533333	0.0854701	0.125	… used messaging services (e.g., WhatsApp, Threema, etc.) before the COVID-19 pandemic?
soz_teil_sz_net_nach	excluded	social participation	0.583333	0.565923	0.0163934	0.0666667	0.0940171	0.125	… used social networks (e.g., Facebook, etc.) in the last 3 months?
soz_teil_sz_net_vor	excluded	social participation	0.589181	0.567951	0.0163934	0.08	0.0854701	0.135417	… used social networks (e.g., Facebook, etc.) before the COVID-19 pandemic?
soz_teil_tel_nach	excluded	social participation	0.577485	0.561866	0.0163934	0.0666667	0.0769231	0.135417	… made phone calls in the last 3 months?
soz_teil_tel_vor	excluded	social participation	0.574561	0.559838	0.0163934	0.0533333	0.0769231	0.135417	… made phone calls before the COVID-19 pandemic?
soz_teil_vid_sp_nach	excluded	social participation	0.600877	0.584178	0.0327869	0.0533333	0.0940171	0.145833	… used video consultations with doctors, psychotherapists, occupational therapists, etc. in the last 3 months?
soz_teil_vid_sp_vor	excluded	social participation	0.597953	0.580122	0.0491803	0.0666667	0.0940171	0.15625	… used video consultations with doctors, psychotherapists, occupational therapists, etc. before the COVID-19 pandemic?
soz_teil_video_nach	excluded	social participation	0.576023	0.563895	0.0163934	0.0533333	0.0940171	0.125	… used video calling/video chat (e.g., Skype, FaceTime, WhatsApp video calls, etc.) in the last three months?
soz_teil_video_vor	excluded	social participation	0.576023	0.56998	0.0163934	0.0533333	0.0854701	0.125	… used video calling/video chat (e.g., Skype, FaceTime, WhatsApp video calls, etc.) before the COVID-19 pandemic?
soz_teil_zubes_nach	excluded	social participation	0.584795	0.561866	0.0327869	0.0533333	0.102564	0.135417	… visited someone (including family members who do not live in the same household) in the last 3 months?
soz_teil_zubes_vor	excluded	social participation	0.578947	0.559838	0.0327869	0.0533333	0.0854701	0.15625	… visited someone (including family members who do not live in the same household) before the COVID-19 pandemic?
soz_unterst1	excluded	social support	0.567251	0.559838	0.0491803	0.0533333	0.0683761	0.125	How supported do you feel by your social environment?
soz_unterst2	excluded	social support	0.578947	0.561866	0.0819672	0.0933333	0.102564	0.125	How is the current mood within your family or the people in your household?
soz_unterst3	excluded	social support	0.659357	0.643002	0.180328	0.16	0.307692	0.28125	How is the current mood in your work environment?
soz_unterst4	excluded	social support	0.669591	0.655172	0.196721	0.186667	0.333333	0.302083	How supported do you feel by your colleagues?
soz_unterst5	excluded	social support	0.671053	0.673428	0.245902	0.226667	0.34188	0.333333	How supported do you feel by your supervisors?
soz_unterst6	excluded	social support	0.567251	0.565923	0.0163934	0.0533333	0.0769231	0.125	How many people are close enough to you that you can rely on them when you have serious personal problems?
soz_unterst7	excluded	social support	0.576023	0.578093	0.0163934	0.08	0.0854701	0.166667	How much interest do other people show in you and what you do?
soz_unterst8	excluded	social support	0.599415	0.590264	0.114754	0.186667	0.153846	0.177083	How easy is it to get practical help from your neighbors when you need it?

## Sheet: Tabelle1
item	included	Berlin Charité_female	Berlin Charité_male	Kiel Universitätsklinikum_female	Kiel Universitätsklinikum_male	Würzburg Universitätsklinikum_female	Würzburg Universitätsklinikum_male	variable.description	question.(translated)
arbeitsumf1	FALSE	0.131148	0.213333	0.647661	0.64503	0.299145	0.270833	work environment	Positive and personal contact with my colleagues relaxes me.
arbeitsumf2	FALSE	0.131148	0.226667	0.649123	0.651116	0.299145	0.28125	work environment	I consider regular in-person contact with my colleagues to be important.
arbeitsumf3	FALSE	0.196721	0.226667	0.663743	0.673428	0.324786	0.3125	work environment	I consider regular in-person contact with my supervisors to be important.
arbeitsumf4	FALSE	0.114754	0.146667	0.621345	0.608519	0.205128	0.21875	work environment	Digital interactions can replace in-person interactions.
arbeitsumf5	FALSE	0.131148	0.133333	0.621345	0.622718	0.205128	0.21875	work environment	It is often more effective to communicate digitally.
belastung_corr	FALSE	1	1	0.644737	0.622718	0.188034	0.239583	correction_item for burdens scale
belastung1	FALSE	0.213115	0.133333	0.647661	0.610548	0.213675	0.208333	burdens	… the burden of caring for children, parents, or other family members.
belastung2	FALSE	0.114754	0.133333	0.627193	0.606491	0.17094	0.197917	burdens	… stress at work or at school.
belastung3	FALSE	0.131148	0.12	0.611111	0.58215	0.162393	0.166667	burdens	… financial problems or worries.
belastung4	FALSE	0.163934	0.133333	0.616959	0.590264	0.145299	0.166667	burdens	… the situation of having no one to talk to about one’s problems.
belastung5	FALSE	0.0819672	0.173333	0.616959	0.598377	0.145299	0.1875	burdens	… the prohibition of contact with older people (e.g., parents, grandparents, etc.).
belastung6	FALSE	0.0163934	0.0533333	0.577485	0.561866	0.0854701	0.166667	burdens	… current political COVID measures, such as masks and restrictions on gatherings.
belastung7	FALSE	0.0491803	0.0533333	0.619883	0.598377	0.188034	0.239583	burdens	Even without intending to, I had to think about COVID.
belastung8	FALSE	0.0491803	0.0533333	0.622807	0.598377	0.188034	0.25	burdens	I try not to talk about COVID.
belastung9	FALSE	0.0327869	0.0533333	0.621345	0.602434	0.196581	0.260417	burdens	I am easily irritable and easily startled.
sorgen1	FALSE	0.0163934	0.0533333	0.565789	0.557809	0.0683761	0.125	COVID-related worries	… Worries about becoming infected with COVID again.
sorgen2	FALSE	0.0163934	0.0533333	0.567251	0.557809	0.0683761	0.125	COVID-related worries	… Worries about becoming seriously ill if I get infected with COVID again.
sorgen3	FALSE	0.0163934	0.0533333	0.565789	0.559838	0.0683761	0.125	COVID-related worries	… Worries that, in the event of another COVID illness, I would not receive medical care due to a lack of capacity.
sorgen4	FALSE	0.0327869	0.0533333	0.565789	0.557809	0.0683761	0.125	COVID-related worries	… Worries that friends or relatives could become seriously ill from a COVID infection.
sorgen5	FALSE	0.0163934	0.0533333	0.565789	0.557809	0.0683761	0.125	COVID-related worries	… Worries that other illnesses I have would not be adequately treated.
sorgen6	FALSE	0.0163934	0.0533333	0.567251	0.557809	0.0683761	0.125	COVID-related worries	… Worries about social isolation and quarantine.
einschr1	FALSE	0.278689	0.253333	0.647661	0.647059	0.230769	0.270833	everyday restrictions	Restrictions in work/profession
einschr2	FALSE	0.557377	0.586667	0.812865	0.817444	0.444444	0.53125	everyday restrictions	Restrictions in studies/school
einschr3	FALSE	0.114754	0.12	0.596491	0.610548	0.145299	0.270833	everyday restrictions	Restrictions in household chores
einschr4	FALSE	0.262295	0.333333	0.652047	0.640974	0.247863	0.322917	everyday restrictions	Restrictions in gardening
einschr5	FALSE	0.213115	0.226667	0.637427	0.638945	0.17094	0.302083	everyday restrictions	Restrictions in caring for your family
einschr6	FALSE	1	1	0.739766	0.732252	0.350427	0.40625	everyday restrictions	Restrictions in maintaining social contacts
stimm1	FALSE	0.0327869	0.0666667	0.593567	0.578093	0.119658	0.208333	mood	Has the mood within your family changed since the COVID-19 pandemic?
stimm2	FALSE	0.229508	0.2	0.669591	0.665314	0.384615	0.3125	mood	Has the mood in your work environment changed since the COVID-19 pandemic?
promis_dysfl001_ger	FALSE	0.639344	0.72	0.54386	0.618661	0.615385	0.739583	Multidimensional Dyspnoe-Profil (MDP) PROMIS	Getting dressed without help
promis_dysfl002_ger	FALSE	0.639344	0.72	0.549708	0.62069	0.632479	0.739583	Multidimensional Dyspnoe-Profil (MDP) PROMIS	Walking 50 steps on level ground at a normal pace without stopping
promis_dysfl003_ger	FALSE	0.639344	0.72	0.55117	0.622718	0.623932	0.739583	Multidimensional Dyspnoe-Profil (MDP) PROMIS	Climbing 20 steps (two flights of stairs) without stopping
promis_dysfl004_ger	FALSE	0.639344	0.72	0.54386	0.624746	0.615385	0.739583	Multidimensional Dyspnoe-Profil (MDP) PROMIS	Preparing meals
promis_dysfl005_ger	FALSE	0.655738	0.72	0.548246	0.634888	0.615385	0.739583	Multidimensional Dyspnoe-Profil (MDP) PROMIS	Washing dishes
promis_dysfl006_ger	FALSE	0.639344	0.72	0.546784	0.630832	0.615385	0.739583	Multidimensional Dyspnoe-Profil (MDP) PROMIS	Sweeping or mopping
promis_dysfl007_ger	FALSE	0.655738	0.72	0.545322	0.628803	0.615385	0.75	Multidimensional Dyspnoe-Profil (MDP) PROMIS	Making a bed
promis_dysfl008_ger	FALSE	0.639344	0.72	0.552632	0.62069	0.615385	0.739583	Multidimensional Dyspnoe-Profil (MDP) PROMIS	Lifting something that weighs 4.5–9 kg (e.g., a large bag of groceries)
promis_dysfl009_ger	FALSE	0.639344	0.72	0.559942	0.62069	0.615385	0.739583	Multidimensional Dyspnoe-Profil (MDP) PROMIS	Carrying something that weighs 4.5–9 kg (e.g., a large bag of groceries) from one room to another
promis_dysfl010_ger	FALSE	0.655738	0.733333	0.555556	0.62069	0.615385	0.739583	Multidimensional Dyspnoe-Profil (MDP) PROMIS	Walking about 1 km (at a faster than your usual pace) without stopping
mf_reduced_motivat_c	FALSE	0.901639	0.92	0.880117	0.866126	0.931624	0.875	Multidimensional Fatigue Inventory (MFI)	MFI-Score Reduced Motivation
mfi_mental_fatigue_c	FALSE	0.901639	0.92	0.875731	0.864097	0.931624	0.875	Multidimensional Fatigue Inventory (MFI)	MFI-Score Mental Fatigue
mfi_physical_fatig_c	FALSE	0.901639	0.92	0.877193	0.862069	0.940171	0.885417	Multidimensional Fatigue Inventory (MFI)	MFI-Score Physical Fatigue
mfi_reduced_activ_c	FALSE	0.901639	0.92	0.875731	0.868154	0.931624	0.885417	Multidimensional Fatigue Inventory (MFI)	MFI-Score Reduced Activity
soz_teil_bes_b_nach	FALSE	0.0163934	0.0533333	0.581871	0.563895	0.0769231	0.135417	social participation	… received visitors (including family members who do not live in the same household) in the last 3 months?
soz_teil_bes_b_vor	FALSE	0.0491803	0.0533333	0.580409	0.561866	0.0769231	0.15625	social participation	… received visitors (including family members who do not live in the same household) before the COVID-19 pandemic?
soz_teil_ha_bes_nach	FALSE	0.0491803	0.0933333	0.602339	0.584178	0.136752	0.15625	social participation	… had contact with an outpatient care service or a household aide, or received home visits (e.g., from a general practitioner) in the last 3 months?
soz_teil_ha_bes_vor	FALSE	0.0491803	0.08	0.602339	0.586207	0.145299	0.166667	social participation	… had contact with an outpatient care service or a household aide, or received home visits (e.g., from a general practitioner) before the COVID-19 pandemic?
soz_teil_k_nah_nach	FALSE	0.0491803	0.0533333	0.574561	0.559838	0.0683761	0.135417	social participation	… maintained personal (brief) contact in your immediate neighborhood (e.g., with neighbors) in the last 3 months?
soz_teil_k_nah_vor	FALSE	0.0491803	0.0666667	0.577485	0.559838	0.0683761	0.125	social participation	… maintained personal (brief) contact in your immediate neighborhood (e.g., with neighbors) before the COVID-19 pandemic?
soz_teil_msg_nach	FALSE	0.0163934	0.0533333	0.578947	0.559838	0.0769231	0.125	social participation	… used messaging services (e.g., WhatsApp, Threema, etc.) in the last 3 months?
soz_teil_msg_vor	FALSE	0.0163934	0.0533333	0.577485	0.559838	0.0854701	0.125	social participation	… used messaging services (e.g., WhatsApp, Threema, etc.) before the COVID-19 pandemic?
soz_teil_sz_net_nach	FALSE	0.0163934	0.0666667	0.583333	0.565923	0.0940171	0.125	social participation	… used social networks (e.g., Facebook, etc.) in the last 3 months?
soz_teil_sz_net_vor	FALSE	0.0163934	0.08	0.589181	0.567951	0.0854701	0.135417	social participation	… used social networks (e.g., Facebook, etc.) before the COVID-19 pandemic?
soz_teil_tel_nach	FALSE	0.0163934	0.0666667	0.577485	0.561866	0.0769231	0.135417	social participation	… made phone calls in the last 3 months?
soz_teil_tel_vor	FALSE	0.0163934	0.0533333	0.574561	0.559838	0.0769231	0.135417	social participation	… made phone calls before the COVID-19 pandemic?
soz_teil_vid_sp_nach	FALSE	0.0327869	0.0533333	0.600877	0.584178	0.0940171	0.145833	social participation	… used video consultations with doctors, psychotherapists, occupational therapists, etc. in the last 3 months?
soz_teil_vid_sp_vor	FALSE	0.0491803	0.0666667	0.597953	0.580122	0.0940171	0.15625	social participation	… used video consultations with doctors, psychotherapists, occupational therapists, etc. before the COVID-19 pandemic?
soz_teil_video_nach	FALSE	0.0163934	0.0533333	0.576023	0.563895	0.0940171	0.125	social participation	… used video calling/video chat (e.g., Skype, FaceTime, WhatsApp video calls, etc.) in the last three months?
soz_teil_video_vor	FALSE	0.0163934	0.0533333	0.576023	0.56998	0.0854701	0.125	social participation	… used video calling/video chat (e.g., Skype, FaceTime, WhatsApp video calls, etc.) before the COVID-19 pandemic?
soz_teil_zubes_nach	FALSE	0.0327869	0.0533333	0.584795	0.561866	0.102564	0.135417	social participation	… visited someone (including family members who do not live in the same household) in the last 3 months?
soz_teil_zubes_vor	FALSE	0.0327869	0.0533333	0.578947	0.559838	0.0854701	0.15625	social participation	… visited someone (including family members who do not live in the same household) before the COVID-19 pandemic?
soz_unterst1	FALSE	0.0491803	0.0533333	0.567251	0.559838	0.0683761	0.125	social support	How supported do you feel by your social environment?
soz_unterst2	FALSE	0.0819672	0.0933333	0.578947	0.561866	0.102564	0.125	social support	How is the current mood within your family or the people in your household?
soz_unterst3	FALSE	0.180328	0.16	0.659357	0.643002	0.307692	0.28125	social support	How is the current mood in your work environment?
soz_unterst4	FALSE	0.196721	0.186667	0.669591	0.655172	0.333333	0.302083	social support	How supported do you feel by your colleagues?
soz_unterst5	FALSE	0.245902	0.226667	0.671053	0.673428	0.34188	0.333333	social support	How supported do you feel by your supervisors?
soz_unterst6	FALSE	0.0163934	0.0533333	0.567251	0.565923	0.0769231	0.125	social support	How many people are close enough to you that you can rely on them when you have serious personal problems?
soz_unterst7	FALSE	0.0163934	0.08	0.576023	0.578093	0.0854701	0.166667	social support	How much interest do other people show in you and what you do?
soz_unterst8	FALSE	0.114754	0.186667	0.599415	0.590264	0.153846	0.177083	social support	How easy is it to get practical help from your neighbors when you need it?
corona_info_quelle1	FALSE	1	0.986667	0.998538	0.991886	0.982906	0.979167	source of information about the COVID-19	COVID-19 information source: television
