# Supplementary material for: Long-term trends in Post-COVID severity: a machine learning analysis from the POP/COVIDOM cohort of the German NAPKON Cohort Network
Source: eClinicalMedicine. 2026 Mar 10;93:103822. doi: 10.1016/j.eclinm.2026.103822 (PMC12995463; doi:10.1016/j.eclinm.2026.103822)
Supplement: S2 variable overview [file mmc2.xlsx]

## Sheet: Sheet 1
variable name	variable description	question (translated)	complete rate
gec_demo_age	age	Age	1
migration_background	migration background		1
erwerbst___0	currently employed	Are you currently employed?	1
verl_beh	covid treatment received	Were you treated for the COVID-19 illness that led to your invitation to this study?	1
verl_beh1___1	covid treatment home	Where and how was your COVID-19 illness treated? (multiple answers allowed)	1
verl_beh1___2	covid treatment hospital		1
verl_beh1___3	covid treatment icu		1
verl_beh1___4	covid treatment ventilation		1
haushalt_pers	household size	How many people (including yourself) were living in your household at the time of your COVID-19 infection?	1
corona_info_quelle_1	info source tv	Personal experiences with the COVID-19 pandemic: source… ...Television	1
corona_info_quelle_2	info source radio	...Radio	1
corona_info_quelle_3	info source newspapers	...Print newspapers	1
corona_info_quelle_4	info source magazines	...Print news magazines	1
corona_info_quelle_5	info source podcasts	...Podcasts	1
corona_info_quelle_6	info source press conf	...Press conferences	1
corona_info_quelle_7	info source news web	...Online news websites	1
corona_info_quelle_8	info source social media	...Social networks / media	1
corona_info_quelle_9	info source video channels	...Online video channels	1
corona_info_quelle10	info source apps	...Smartphone apps	1
corona_info_quelle12	info source rki website	...Robert Koch Institute website	1
corona_info_quelle13	info source scientific articles	...Scientific journal articles	1
corona_info_quelle14	info source personal contacts	...Personal contacts	1
corona_info_quelle15	info source professional contacts	...Professional contacts	1
corona_info_quelle16	info source other	...Other sources	1
symptom_schwere	symptom severity		1
symptom_last	symptom burden		1
1	stigma shame	I feel embarrassed or ashamed about being infected with or ill from COVID-19.	0.99
stigm2	stigma guilt	I feel guilty because I may have infected other people with COVID-19.	0.99
stigm3	stigma rejection	Others have made me feel unwelcome because of my infection or illness.	0.99
ecu_eq5d5l_index	QOL (EQ-5D-5L)		0.99
schulabschl_1	highest degree	Primary school / no degree (Grundschule/keinen Abschluss)	0.99
schulabschl_2		Lower secondary diploma (Hauptschule)	0.99
schulabschl_3		Secondary diploma / Polytechnic Secondary School of the GDR (Realschule/Politechnische Oberschule der DDR)	0.99
schulabschl_4		Advanced secondary school diploma / university entrance qualification (Fachabitur/Abitur)	0.99
schulabschl_5		Other (Sonstiger)	0.99
schulabschl_7		University of applied sciences (Fachhochschule)	0.99
schulabschl_8		University (Universität)	0.99
wohnsituation_3	living space sqm	How many square meters of living space do you have?	0.97
vac_sars	vaccinated covid	Have you been vaccinated against COVID-19?	0.97
wohnsituation_1	living location	Where do you currently live?	0.97
wohnsituation_2	dwelling type	Do you live in an apartment or a house?	0.97
wohnsituation_4	has balcony	Do you have a balcony?	0.97
wohnsituation_5	has garden	Do you have a garden?	0.97
wohnsituation_6	has terrace	Do you have a terrace?	0.97
epi_covid3	covid risk group member	I belong to a risk group for severe COVID-19 (e.g. lung/cardiovascular disease, diabetes, cancer, etc.).	0.95
ecu_gad7_sum	general anxiety (GAD-7)		0.95
familie1	has partner	Do you have a steady partner?	0.94
ecu_moca_total_score	cognitive deficits (MOCA)		0.94
ecu_phq8_sum	depression (PHQ-8)		0.94
ecu_pss_total	perceived stress (PSS)		0.93
ecu_facitf_sum	fatigue (FACIT-F)		0.91
ecu_six_ils_total	loneliness (6-ILS)		0.91
arbeitsunf	unable to work	Since your COVID-19 diagnosis, have you been on medical leave? (include non-COVID reasons)	0.86
ecu_mmrc	dyspnoea (mMRC)		0.85
ecu_psqi_global_score	sleep quality (PSQI)		0.76
armutsrisiko_1	poverty risk	Do you usually have a certain amount of money left over each month that you can save or set aside, for example for major purchases, emergencies, or wealth building? ... Yes	0.76
armutsrisiko_2		… No, income and expenses are equal	0.76
armutsrisiko_3		… No, expenses are higher than income	0.76
familie2_1	living with partner	Do you live with your partner?	0.75
familie2_2	living with partner temporarily		0.75
familie2_3	living alone		0.75
brs_total_imputed	resilience (BRS)		0.69
