# Supplementary material for: Long-term trends in Post-COVID severity: a machine learning analysis from the POP/COVIDOM cohort of the German NAPKON Cohort Network
Source: eClinicalMedicine. 2026 Mar 10;93:103822. doi: 10.1016/j.eclinm.2026.103822 (PMC12995463; doi:10.1016/j.eclinm.2026.103822)
Supplement: S4 reinfection data [file mmc4.xlsx]

## Sheet: Tabelle1
center	reinfection time	reinfection ratio	missing ratio
Kiel	9-24 months	0.423875	0.508921
Kiel	24-36 months	0.244275	0.5548
Würzburg	9-24 months	0.410256	0.816901
Würzburg	24-36 months	0.135135	0.826291
Berlin	9-24 months	0.432432	0.455882
Berlin	24-36 months	0.277778	0.470588
